# Supplementary material for: Knock‐down of gene expression throughout meiosis and pollen formation by virus‐induced gene silencing in Arabidopsis thaliana
Source: Plant J. 2022 Jun 18;111(1):19–37. doi: 10.1111/tpj.15733 (PMC9543169; doi:10.1111/tpj.15733)
Supplement: Supplementary file 3 — Data S1. Seed set numbers in Col‐0 wild‐type, Col‐0 msh4 and Ler msh4 plants non‐infiltrated and infiltrated with TRV‐RECQ4, TRV‐FIGL1 and TRV‐GUS. Transcript expression levels of TRV‐mCherry and endogenous FIGL1, RECQ4A and RECQ4B in inflorescence samples of Col‐0::TRV‐mCherry and Ler::TRV‐mCherry. [file TPJ-111-19-s001.xlsx]

## Sheet: Data S1
Data S1. This data set contains three different sheets. The first one shows the vaible and non-viable numbe of seeds per silique found in Col-0 plants infiltrated with VIGS constructs TRV-RECQ4 and TRV-FIGL1 in comparison to the negative control, TRV-GUS and
non-infiltrated controls. The second and third sheets show the increase in seed numbers in msh4 Col-0 and Ler plants infiltrated with TRV-RECQ4 and TRV-FIGL1 with respect the controls.
The fourth sheet contains the dPCR results obtained from TRV-mCherry treated plants regarding the expression of TRV-mCherry and endogenous FIGL1, RECQ4A and RECQ4B.

## Sheet: 1. Col-0TRV fertility assesment
Data S1 Sheet 1. This dataset contains the number of viable (green) and aborted (red) seeds produced by Col-0 plants untreated and treated with TRV-FIGL1, TRV-RECQ4 and TRV-GUS. A total of 10 siliques were harvested per plant, and the number of viable and aborted plants per silique was counted in the same silique.
Plant ID	Col-0::TRV-RECQ4 (VS)	Col-0::TRV-FIGL (VS)	Col-0 Control (VS)	Col-0::TRV::GUS (VS)	Col-0::TRV-RECQ4 (AS)	Col-0::TRV-FIGL (AS)	Col-0 Control (AS)	Col-0::TRV-GUS (AS)
1	43	59	51	59	3	1	3	0
1	64	55	58	57	5	3	2	0
1	63	61	64	60	1	0	0	0
1	52	56	60	46	1	4	0	1
1	60	55	56	62	2	2	0	0
1	57	54	33	66	1	0	19	0
1	66	32	64	53	1	17	0	1
1	57	56	56	55	2	1	0	0
1	59	47	58	48	0	1	2	4
1	64	53	67	61	0	2	0	0
2	65	62	62	53	0	2	0	2
2	66	65	60	50	0	0	2	0
2	67	57	58	55	0	0	0	2
2	74	60	66	49	0	1	0	0
2	60	62	61	46	1	0	0	4
2	63	69	64	56	0	2	0	0
2	63	61	63	57	0	2	1	2
2	62	53	65	57	1	0	0	1
2	55	52	52	52	0	0	3	0
2	57	68	55	57	0	0	0	0
3	60	66	43	66	1	1	2	0
3	59	62	48	59	1	3	0	0
3	55	53	46	53	2	2	0	0
3	62	64	44	58	0	0	3	0
3	59	55	49	53	2	3	2	0
3	57	37	49	59	1	21	1	0
3	56	51	50	51	2	3	4	6
3	66	47	52	55	0	2	6	0
3	61	59	59	46	0	1	0	8
3	42	54	59	55	12	1	1	0
4	60	59	57	53	2	1	2	1
4	68	62	58	58	1	0	0	0
4	65	66	61	60	0	1	0	0
4	56	57	52	55	1	0	3	1
4	67	63	63	55	0	1	1	0
4	59	56	58	64	0	0	0	2
4	68	68	66	56	0	0	0	0
4	67	63	67	57	0	0	0	0
4	60	67	57	56	0	1	1	1
4	52	66	59	57	4	0	0	2
5	62	60	55		0	0	1
5	80	52	50		0	1	3
5	62	48	54		1	4	0
5	63	57	54		0	0	2
5	61	60	48		0	0	2
5	65	59	57		0	3	0
5	61	51	62		1	0	0
5	70	62	59		0	0	0
5	61	53	50		0	0	1
5	66	57	60		0	3	0
6	63	63	60		1	0	0
6	68	64	67		1	1	0
6	60	64	66		0	0	1
6	52	61	66		0	0	0
6	62	60	59		0	0	0
6	63	57	57		0	0	0
6	61	60	58		2	2	0
6	56	64	57		1	1	2
6	59	69	61		0	0	0
6	51	65	61		2	3	1

## Sheet: 2. VIGS-mediated rescue msh4 Co
Data S1 sheet 2: This data set contains the number of viable seeds per silique produced by msh4 Col-0 control plants, and msh4 Col-0 plants infiltrated with TRV-FIGL1, TRV-RECQ4 and TRV-GUS
	msh4::TRV-GUS control
		Plant 1	Plant 2	Plant 3	Plant 4
	Silique number	seed number
	1	5	2	1	5
	2	8	1	2	2
	3	3	0	6	0
	4	4	0	4	0
	5	5	3	7	4
	6	2	3	4	3
	7	0	0	3	0
	8	2	0	3	0
	9	4	0	4	1
	10	2	2	0	0
	msh4 non-inoculated control
		Plant 1	Plant 2	Plant 3	Plant 4	Plant 5	Plant 6	Plant 7	Plant 8	Plant 9	Plant 10	Plant 11	Plant 12	Plant 13
	Silique number	seed number
	1	4	3	2	2	0	4	6	2	5	5	7	4	1
	2	6	0	0	0	4	7	3	4	6	2	0	2	2
	3	6	3	3	0	2	6	4	3	5	3	4	6	1
	4	4	0	2	0	5	6	7	9	4	2	1	2	5
	5	0	3	1	0	7	3	6	3	6	1	2	6	2
	6	1	1	1	0	2	5	3	9	3	3	5	1	4
	7	1	1	3	1	2	2	4	2	8	2	9	5	1
	8	1	3	0	5	1	1	5	1	4	2	0	2	2
	9	0	0	2	0	7	7	4	2	10	1	4	1	2
	10	1	3	3	1	0	8	7	5	3	3	1	3	1
	msh4::TRV-FIGL1
		Plant 1	Plant 2	Plant 3	Plant 4	Plant 5	Plant 6	Plant 7	Plant 8	Plant 9	Plant 10
	Silique number	seed number
	1	19	24	2	4	5	9	20	12	1	2
	2	6	0	5	8	5	20	31	2	4	8
	3	2	14	5	6	5	19	26	6	8	6
	4	9	18	9	9	34	5	20	6	13	0
	5	2	5	13	11	15	6	11	5	8	0
	6	8	7	12	6	58	8	9	3	16	4
	7	2	17	8	4	8	3	19	2	6	4
	8	4	3	4	6	32	1	12	2	2	12
	9	6	5	7	4	19	1	7	8	12	6
	10	6	4	3	3	10	2	15	1	8	10
	msh4::TRV-RECQ4
		Plant 1	Plant 2	Plant 3	Plant 4	Plant 5	Plant 6	Plant 7	Plant 8	Plant 9	Plant 10
	Silique number	seed number
	1	12	5	10	8	16	8	11	34	31	15
	2	14	21	34	14	11	6	52	16	9	27
	3	11	21	11	10	14	2	42	35	10	18
	4	5	3	6	23	14	20	40	23	18	31
	5	14	8	9	22	5	22	15	13	20	19
	6	17	5	7	34	4	17	16	7	21	31
	7	10	4	13	24	8	7	7	17	10	19
	8	15	4	8	9	4	4	6	25	13	16
	9	4	7	12	17	8	6	2	21	8	20
	10	3	2	7	13	9	3	4	28	5	13

## Sheet: 3. VIGS-mediated Rescue of msh4
Data S1 sheet 2: This data set contains the number of viable seeds per silique produced by msh4 Ler control plants, and msh4 Ler plants infiltrated with TRV-FIGL1, TRV-RECQ4 and TRV-GUS
	msh4::TRV-GUS control						msh4 non-inoculated control
		Plant 1	Plant 2	Plant 3	Plant 4			Plant 1	Plant 2	Plant 3	Plant 4
	Silique number	seed number					Silique number	seed number
	1	7	5	11	4		1	8	x	11	5
	2	6	6	11	6		2	6	5	8	6
	3	6	6	5	7		3	7	7	10	0
	4	5	5	9	11		4	5	5	6	6
	5	6	7	6	2		5	5	3	4	7
	6	6	8	6	5		6	6	7	11	8
	7	11	2	5	5		7	9	9	14	8
	8	14	11	6	4		8	6	6	11	6
	9	6	7	9	7		9	10	5	9	8
	10	5	9	7	1		10	x	5	5	7
	msh4::TRV-FIGL1
		Plant 1	Plant 2	Plant 3	Plant 4	Plant 5	Plant 6	Plant 7	Plant 8
	Silique number	seed number
	1	27	41	17	12	42	37	37	43
	2	34	16	11	8	48	46	52	50
	3	43	14	20	12	47	53	38	46
	4	48	27	50	10	37	47	56	42
	5	35	21	11	7	42	42	42	43
	6	28	39	12	15	47	44	33	45
	7	28	11	16	10	41	28	44	35
	8	22	13	12	27	41	29	39	49
	9	17	11	14	7	46	27	32	40
	10	22	48	x	10	49	27	43	26
	msh4::TRV-RECQ4
		Plant 1	Plant 2	Plant 3	Plant 4	Plant 5	Plant 6	Plant 7	Plant 8
	Silique number	seed number
	1	42	13	14	43	41	29	42	43
	2	40	18	40	8	51	55	50	39
	3	43	21	45	13	39	47	50	37
	4	20	41	47	13	50	33	27	25
	5	48	15	20	14	44	33	53	27
	6	42	12	35	14	31	48	39	32
	7	10	15	12	12	43	22	41	42
	8	24	27	13	8	59	41	28	34
	9	34	8	9	13	25	40	30	28
	10	6	14	11	7	45	30	36	22

## Sheet: 4. TRV2, FIGL1, RECQ4A_B transc
Data S1 Sheet 4. This data contains the dPCR results obtained from TRV-mCherry inoculated plants regarding the expression of TRV2 and three endogenous genes: FIGL1, RECQ4A and RECQ4B. The plant number is indicated in the sample description (from 1 to 6).
The primers used for this experiment can be founds in Table S4
Sample ID	Reaction Mix	Sample Description	Target	Concentration (copies/µL)	CI (95%)	Partitions (valid)	Partitions (positive)	Partitions (negative)
1	EVAGREEN	Ler::TRV-mcherry 1	TRV-Mcherry	17668.1	0.011	5767	5753	14
2	EVAGREEN	Ler::TRV-mcherry 2	TRV-Mcherry	18371.3	0.01	5762	5750	12
3	EVAGREEN	Ler::TRV-mcherry 3	TRV-Mcherry	20917.5	0.01	5790	5785	5
4	EVAGREEN	Ler::TRV-mcherry 4	TRV-Mcherry	19906.4	0.008	8234	8224	10
5	EVAGREEN	Ler::TRV-mcherry 5	TRV-Mcherry	22038.8	0.008	8235	8230	5
6	EVAGREEN	Ler::TRV-mcherry 6	TRV-Mcherry	22702.5	0.008	8234	8230	4
7	EVAGREEN	Col-0::TRV-mCherry 1	TRV-Mcherry	18679.9	0.009	8167	8152	15
8	EVAGREEN	Col-0::TRV-mCherry 2	TRV-Mcherry	19768.6	0.008	8234	8224	10
9	EVAGREEN	Col-0::TRV-mCherry 3	TRV-Mcherry	18965.8	0.009	8209	8195	14
10	EVAGREEN	Col-0::TRV-mCherry 4	TRV-Mcherry	18365.8	0.009	8183	8168	15
11	EVAGREEN	Col-0::TRV-mCherry 5	TRV-Mcherry	16125.1	0.009	8247	8215	32
12	EVAGREEN	Col-0::TRV-mCherry 6	TRV-Mcherry	14141.5	0.012	5426	5387	39
1	EVAGREEN	Ler::TRV-mcherry 1	Endogenous RECQ4A	749.5	0.043	8237	1851	6386
2	EVAGREEN	Ler::TRV-mcherry 2	Endogenous RECQ4A	351.3	0.063	8255	904	7351
3	EVAGREEN	Ler::TRV-mcherry 3	Endogenous RECQ4A	587.7	0.049	8250	1427	6823
4	EVAGREEN	Ler::TRV-mcherry 4	Endogenous RECQ4A	709.8	0.046	8173	1648	6525
5	EVAGREEN	Ler::TRV-mcherry 5	Endogenous RECQ4A	502.2	0.054	8229	1208	7021
6	EVAGREEN	Ler::TRV-mcherry 6	Endogenous RECQ4A	361.8	0.064	8235	890	7345
7	EVAGREEN	Col-0::TRV-mCherry 1	Endogenous RECQ4A	916.5	0.04	8241	2066	6175
8	EVAGREEN	Col-0::TRV-mCherry 2	Endogenous RECQ4A	541.9	0.052	8239	1297	6942
9	EVAGREEN	Col-0::TRV-mCherry 3	Endogenous RECQ4A	919	0.04	8246	2112	6134
10	EVAGREEN	Col-0::TRV-mCherry 4	Endogenous RECQ4A	779.8	0.043	8240	1853	6387
11	EVAGREEN	Col-0::TRV-mCherry 5	Endogenous RECQ4A	766.8	0.043	8247	1862	6385
12	EVAGREEN	Col-0::TRV-mCherry 6	Endogenous RECQ4A	917.3	0.039	8242	2219	6023
2	EVAGREEN	Ler::TRV-mcherry 2	Endogenous RECQ4B	311.5	0.068	8248	798	7450
3	EVAGREEN	Ler::TRV-mcherry 3	Endogenous RECQ4B	450.6	0.057	8241	1094	7147
4	EVAGREEN	Ler::TRV-mcherry 4	Endogenous RECQ4B	596.2	0.05	8259	1409	6850
5	EVAGREEN	Ler::TRV-mcherry 5	Endogenous RECQ4B	590.7	0.05	8242	1380	6862
6	EVAGREEN	Ler::TRV-mcherry 6	Endogenous RECQ4B	333.4	0.068	8231	800	7431
7	EVAGREEN	Col-0::TRV-mCherry 1	Endogenous RECQ4B	574.4	0.052	8249	1323	6926
8	EVAGREEN	Col-0::TRV-mCherry 2	Endogenous RECQ4B	388	0.063	8150	921	7229
9	EVAGREEN	Col-0::TRV-mCherry 3	Endogenous RECQ4B	577.3	0.051	8253	1372	6881
10	EVAGREEN	Col-0::TRV-mCherry 4	Endogenous RECQ4B	514	0.053	8242	1253	6989
11	EVAGREEN	Col-0::TRV-mCherry 5	Endogenous RECQ4B	497.9	0.054	8249	1226	7023
12	EVAGREEN	Col-0::TRV-mCherry 6	Endogenous RECQ4B	672.8	0.045	8245	1679	6566
1	EVAGREEN	Ler::TRV-mcherry 1	Endogenous FIGL1	940.4	0.038	8252	2256	5996
2	EVAGREEN	Ler::TRV-mcherry 2	Endogenous FIGL1	535.1	0.052	8243	1322	6921
3	EVAGREEN	Ler::TRV-mcherry 3	Endogenous FIGL1	838.4	0.042	8260	1948	6312
4	EVAGREEN	Ler::TRV-mcherry 4	Endogenous FIGL1	616.3	0.049	8241	1444	6797
5	EVAGREEN	Ler::TRV-mcherry 5	Endogenous FIGL1	1127.5	0.037	8238	2416	5822
6	EVAGREEN	Ler::TRV-mcherry 6	Endogenous FIGL1	501.5	0.055	8230	1165	7065
7	EVAGREEN	Col-0::TRV-mCherry 1	Endogenous FIGL1	789.6	0.044	8248	1768	6480
8	EVAGREEN	Col-0::TRV-mCherry 2	Endogenous FIGL1	737.2	0.045	8253	1670	6583
9	EVAGREEN	Col-0::TRV-mCherry 3	Endogenous FIGL1	627.8	0.049	8256	1466	6790
10	EVAGREEN	Col-0::TRV-mCherry 4	Endogenous FIGL1	1030.3	0.038	8252	2272	5980
11	EVAGREEN	Col-0::TRV-mCherry 5	Endogenous FIGL1	956.9	0.039	8237	2150	6087
12	EVAGREEN	Col-0::TRV-mCherry 6	Endogenous FIGL1	1026.9	0.037	8244	2399	5845
1	EVAGREEN	Ler::TRV-mcherry 1	Endogenous AT3G47060	700.8	0.044	8225	1742	6483
2	EVAGREEN	Ler::TRV-mcherry 2	Endogenous AT3G47060	385.1	0.061	8254	979	7275
3	EVAGREEN	Ler::TRV-mcherry 3	Endogenous AT3G47060	612.8	0.049	8251	1453	6798
4	EVAGREEN	Ler::TRV-mcherry 4	Endogenous AT3G47060	785	0.044	8244	1758	6486
5	EVAGREEN	Ler::TRV-mcherry 5	Endogenous AT3G47060	661.9	0.048	8255	1501	6754
6	EVAGREEN	Ler::TRV-mcherry 6	Endogenous AT3G47060	585.4	0.052	8248	1327	6921
7	EVAGREEN	Col-0::TRV-mCherry 1	Endogenous AT3G47060	465.7	0.057	8256	1091	7165
8	EVAGREEN	Col-0::TRV-mCherry 2	Endogenous AT3G47060	513.4	0.055	8245	1197	7048
9	EVAGREEN	Col-0::TRV-mCherry 3	Endogenous AT3G47060	780.7	0.044	8247	1762	6485
10	EVAGREEN	Col-0::TRV-mCherry 4	Endogenous AT3G47060	598.5	0.05	8241	1406	6835
11	EVAGREEN	Col-0::TRV-mCherry 5	Endogenous AT3G47060	573.3	0.051	8252	1377	6875
12	EVAGREEN	Col-0::TRV-mCherry 6	Endogenous AT3G47060	668.8	0.046	8235	1637	6598
1	EVAGREEN	Ler::TRV-mcherry 1	Endogenous At4G26410	6036.3	0.015	8245	7191	1054
2	EVAGREEN	Ler::TRV-mcherry 2	Endogenous At4G26410	2863.8	0.022	8240	4974	3266
3	EVAGREEN	Ler::TRV-mcherry 3	Endogenous At4G26410	3969.9	0.019	8256	5924	2332
4	EVAGREEN	Ler::TRV-mcherry 4	Endogenous At4G26410	4867.2	0.018	8245	6413	1832
5	EVAGREEN	Ler::TRV-mcherry 5	Endogenous At4G26410	3993.1	0.02	8253	5805	2448
6	EVAGREEN	Ler::TRV-mcherry 6	Endogenous At4G26410	3543.5	0.021	8242	5462	2780
7	EVAGREEN	Col-0::TRV-mCherry 1	Endogenous At4G26410	4944.4	0.018	8250	6418	1832
8	EVAGREEN	Col-0::TRV-mCherry 2	Endogenous At4G26410	3267.7	0.022	8249	5221	3028
9	EVAGREEN	Col-0::TRV-mCherry 3	Endogenous At4G26410	5047.7	0.017	8255	6510	1745
10	EVAGREEN	Col-0::TRV-mCherry 4	Endogenous At4G26410	4906.2	0.017	8252	6502	1750
11	EVAGREEN	Col-0::TRV-mCherry 5	Endogenous At4G26410	7255.9	0.014	8265	7459	806
12	EVAGREEN	Col-0::TRV-mCherry 6	Endogenous At4G26410	7971.3	0.013	8252	7664	588
13	EVAGREEN	Col-0 Control 1	TRV-Mcherry	7299.3	0.014	8239	7560	679
14	EVAGREEN	Col-0 Control 2	TRV-Mcherry	8013.9	0.013	8233	7638	595
13	EVAGREEN	Col-0 Control 1	Endogenous RECQ4A	443	0.057	8247	1100	7147
14	EVAGREEN	Col-0 Control 2	Endogenous RECQ4A	462.4	0.056	8235	1143	7092
13	EVAGREEN	Col-0 Control 1	Endogenous RECQ4B	441.1	0.058	8187	1073	7114
14	EVAGREEN	Col-0 Control 2	Endogenous RECQ4B	453.5	0.057	8242	1097	7145
13	EVAGREEN	Col-0 Control 1	Endogenous FIGL1	825.1	0.042	8249	1900	6349
14	EVAGREEN	Col-0 Control 2	Endogenous FIGL1	1120.9	0.036	8239	2458	5781
13	EVAGREEN	Col-0 Control 1	Endogenous AT3G47060	399.7	0.061	8234	984	7250
14	EVAGREEN	Col-0 Control 2	Endogenous AT3G47060	360.5	0.063	8247	907	7340
13	EVAGREEN	Col-0 Control 1	Endogenous At4G26410	3573	0.02	8251	5683	2568
14	EVAGREEN	Col-0 Control 2	Endogenous At4G26410	4363.5	0.018	8237	6394	1843
15	EVAGREEN	(-) RT REACTION	TRV-Mcherry	0	-	6174	0	6174
16	EVAGREEN	(-) RT REACTION	Endogenous RECQ4A	0.359	2.743	8199	1	8198
17	EVAGREEN	(-) RT REACTION	Endogenous RECQ4B	0	-	8075	0	8075
18	EVAGREEN	(-) RT REACTION	Endogenous FIGL1	0	-	8235	0	8235
19	EVAGREEN	(-) RT REACTION	Endogenous AT3G47060	1.1	1.301	8212	3	8209
20	EVAGREEN	(-) RT REACTION	Endogenous At4G26410	0	-	8195	0	8195
