# Supplementary material for: Knock‐down of gene expression throughout meiosis and pollen formation by virus‐induced gene silencing in Arabidopsis thaliana
Source: Plant J. 2022 Jun 18;111(1):19–37. doi: 10.1111/tpj.15733 (PMC9543169; doi:10.1111/tpj.15733)
Supplement: Supplementary file 4 — Data S2. Pollen phenotyping data obtained from Col‐0::TRV‐OSD1 plants during six consecutive days. [file TPJ-111-19-s005.xlsx]

## Sheet: Pollen phenotyping
Data S2. This sheet contains the pollen phenotyping data obtained from Col-0::TRV-OSD1 plants during six consecutive days from
flowering time. The frequency of large pollen was registered in a total of 200 pollen grains whenever possible.
Individual flowers that produced less than 100 pollen grains (*) are excluded from the data representation and data analysis.
A total of three flowers from two Col-0 non-infiltrated plants were harvested everyday as negative control. The presence
of large pollen grains was never observed in control plants.
Plant ID	Flower nº	Phenotype	Large pollen	Total pollen grains counted	Day of Sampling	% positive		Plant ID	Flower nº	Phenotype	Large pollen	Total pollen grains counted	Day of Sampling	% positive
2	1	positive	169	200	1	84.5		2	1	positive	162	168	2	96.4286
	2	positive	170	200	1	85		2	2	positive	20	200	2	10
8	2	positive	84	166	1	50.6024		2	3	positive	69	193	2	35.7513
	3	positive	32	200	1	16		3	2	positive	17	200	2	8.5
5	1	positive	6	165	1	3.63636		5*	1	positive	76	92	2	82.6087
7	1 to 4	negative	n/a	n/a	1	n/a		9	1	positive	92	200	2	46
6	1 to 2	negative	n/a	n/a	1	n/a		1	1 to 3	negative	n/a	n/a	2	n/a
4	1 to 4	negative	n/a	n/a	1	n/a		3	2020-01-03	negative	n/a	n/a	2	n/a
1	1 to 2	negative	n/a	n/a	1	n/a		4	1 to 3	negative	n/a	n/a	2	n/a
10	1 to 2	negative	n/a	n/a	1	n/a		6	1 to 3	negative	n/a	n/a	2	n/a
9	1	negative	n/a	n/a	1	n/a		7	1 to 3	negative	n/a	n/a	2	n/a
8	1,4	negative	n/a	n/a	1	n/a		8	1	negative	n/a	n/a	2	n/a
								9	2020-02-03	negative	n/a	n/a	2	n/a
								10	2020-01-02	negative	n/a	n/a	2	n/a
Plant ID	Flower nº	Phenotype	Large pollen	Total pollen grains counted	Day of Sampling	% positive
5	1	positive	170	200	3	85
5	2	positive	45	200	3	22.5		Plant ID	Flower nº	Phenotype	Large pollen	Total pollen grains counted	Day of Sampling	% positive
5	3	positive	17	200	3	8.5		4	3	positive	85	176	4	48.2955
8	3	positive	30	200	3	15		4	5	positive	38	187	4	20.3209
9	1	positive	82	200	3	41		2	1	positive	49	200	4	24.5
10	1	positive	23	200	3	11.5		2*	2	positive	27	38	4	71.0526
11	1	positive	13	178	3	7.30337		2	4	positive	14	200	4	7
11*	3	positive	52	77	3	67.5325		3	1	positive	5	200	4	2.5
1	2020-01-02	negative	n/a	n/a	3	n/a		11	3	positive	39	135	4	28.8889
2	1	negative	n/a	n/a	3	n/a		3	2	negative	n/a	n/a	4	n/a
3	1,2	negative	n/a	n/a	3	n/a		4	1,2,4	negative	n/a	n/a	4	n/a
4	1	negative	n/a	n/a	3	n/a		5	1	negative	n/a	n/a	4	n/a
6	1,2	negative	n/a	n/a	3	n/a		6	1 to 3	negative	n/a	n/a	4	n/a
7	1,2	negative	n/a	n/a	3	n/a		7	1 to 4	negative	n/a	n/a	4	n/a
8	1,2,4	negative	n/a	n/a	3	n/a		8	1	negative	n/a	n/a	4	n/a
9	2,3	negative	n/a	n/a	3	n/a		9	1 to 4	negative	n/a	n/a	4	n/a
10	2	negative	n/a	n/a	3	n/a		10	1 to 3	negative	n/a	n/a	4	n/a
11	2	negative	n/a	n/a	3	n/a		1	1 to 3	negative	n/a	n/a	4	n/a
								2	2,5,6	negative	n/a	n/a	4	n/a
Plant ID	Flower nº	Phenotype	Large pollen	Total pollen grains counted	Day of Sampling	% positive
1	2	positive	27	200	5	13.5		Plant ID	Flower nº	Phenotype	Large pollen	Total pollen grains counted	Day of Sampling	% positive
2	2	positive	83	200	5	41.5		1	4	positive	86	123	6	69.9187
	3	positive	15	159	5	9.43396		1	5	positive	20	200	6	10
1	1,3,4-6	negative	n/a	n/a	5	n/a		2	2	positive	191	198	6	96.4646
2	1,4,5	negative	n/a	n/a	5	n/a		3	2	positive	28	186	6	15.0538
3	1,2,3	negative	n/a	n/a	5	n/a		5	5	positive	38	129	6	29.4574
4	1,2,3,4,5,6	negative	n/a	n/a	5	n/a		6	1	positive	123	149	6	82.5503
5	1,2	negative	n/a	n/a	5	n/a		6	4	positive	130	169	6	76.9231
6	1,2	negative	n/a	n/a	5	n/a		1	1 to 3	negative	n/a	n/a	6	3
7	1 to 4	negative	n/a	n/a	5	n/a		2	1 to 3	negative	n/a	n/a	6	3
8	1,2	negative	n/a	n/a	5	n/a		3	1,3,4,5	negative	n/a	n/a	6	4
9	1,2	negative	n/a	n/a	5	n/a		4	1 to 6	negative	n/a	n/a	6	6
10	1,2,3,4	negative	n/a	n/a	5	n/a		5	1 to 4	negative	n/a	n/a	6	4
11	1,2	negative	n/a	n/a	5	n/a		6	2,3,5,6	negative	n/a	n/a	6	4
								7	1 to 5	negative	n/a	n/a	6	5
