# Supplementary material for: Knock‐down of gene expression throughout meiosis and pollen formation by virus‐induced gene silencing in Arabidopsis thaliana
Source: Plant J. 2022 Jun 18;111(1):19–37. doi: 10.1111/tpj.15733 (PMC9543169; doi:10.1111/tpj.15733)
Supplement: Supplementary file 5 — Data S3. Number of pollen tetrads produced by Col‐0::TRV‐QRT2 plants per flower and per plant over a total of 13 sampling days. [file TPJ-111-19-s004.xlsx]

## Sheet: Col-0TRV-QRT2
Data S3; Number of tetrads produced by Col-0::TRV-QRT2 plants per flower over a total of 13 sampling days. Column Plant ID shows the number of individual plants (From Plant 1
to Plant 16). The percentage tetrads in each indivudal flower was calculated over a total of 250 total pollen grains when possible. If 250 pollen grains could not be counted, the total
number of pollen found is indicated accordingly in column 'Total pollen'. Samples containing less than 100 pollen grains in total were excluded from our analysis and highlighted in red.
Samples in which tetrads were not found are highlighted in light grey.
Plant ID	Flower	Total pollen	N of tetrads (1 tetrad=4 pollen grains)	% Tetrads	Day of sampling
1	2021-01-02	250	negative		1
3	2021-01-02	250	negative		1
7	1	250	negative		1
10	2021-01-02	250	negative		1
11	1	250	negative		1
Plant ID	Flower	Total pollen	N of tetrads (1 tetrad=4 pollen grains)	% Tetrads	Day of sampling
3	1	250	21 (84)	0.336	2
12	1	250	6 (24)	0.096	2
13	2	250	14 (56)	0.224	2
13	1	250	7 (28)	0.112	2
1	2021-01-02	250	negative		2
3	2	250	negative		2
4	1	250	negative		2
7	1	250	negative		2
8	1	250	negative		2
11	2021-01-02	250	negative		2
Plant ID	Flower	Total pollen	N of tetrads (1 tetrad=4 pollen grains)	% Tetrads	Day of sampling
3	2	250	34 (136)	0.544	3
3	1	250	45 (180)	0.72	3
4	2	250	13 (130)	0.52	3
12	2	250	14 (56)	0.224	3
12	1	250	4 (16)	0.064	3
14	3	250	24 (96)	0.384	3
1	2021-01-02	250	negative		3
3	3	250	negative		3
4	1.3	250	negative		3
5	1 to 3	250	negative		3
6	2021-01-02	250	negative		3
7	1.2	250	negative		3
8	1 to 3	250	negative		3
9	1.2	250	negative		3
10	1	250	negative		3
11	2021-01-02	250	negative		3
13	2021-01-02	250	negative		3
14	1	250	negative		3
Plant ID	Flower	Total pollen	N of tetrads (1 tetrad=4 pollen grains)	% Tetrads	Day of sampling
4	1	250	35 (140)	0.56	4
4	2	250	4 (16)	0.064	4
6	3	250	6 (24)	0.096	4
7	1	250	8 (32)	0.128	4
12	3	250	13 (52)	0.208	4
12	1	250	16 (64)	0.256	4
12	2	250	17 (68)	0.272	4
1	2021-01-02	250	negative		4
3	2021-01-02	250	negative		4
5	2021-01-02	250	negative		4
6	2021-01-02	250	negative		4
7	1	250	negative		4
8	1,2	250	negative		4
9	1	250	negative		4
10	1,2,3	250	negative		4
11	1,2	250	negative		4
13	1,2	250	negative		4
15	1	250	negative		4
16	1	250	negative		4
Plant ID	Flower	Total pollen	N of tetrads (1 tetrad=4 pollen grains)	% Tetrads	Day of sampling
4	3	250	14 (56)	0.224	5
4	2	250	27 (108)	0.432	5
2	1	111	4 (16)	0.1441	5
16	1	250	5 (20)	0.08	5
2	1	< 100	n/a		5
4	1	250	negative		5
16	1.2	250	negative		5
15	1.2	250	negative		5
Plant ID	Flower	Total pollen	N of tetrads (1 tetrad=4 pollen grains)	% Tetrads	Day of sampling
2	2	250	2 (8)	0.032	6
4	2	250	23 (92)	0.368	6
5	1	208	10 (40)	0.16	6
6	1	250	13 (52)	0.208	6
6	2	250	30 (120)	0.48	6
9	3	250	22 (88)	0.352	6
9	2	250	24 (96)	0.384	6
9	1	250	13 (52)	0.208	6
9	4	250	5 (20)	0.08	6
11	2	250	7 (28)	0.112	6
16	3	250	13 (52)	0.208	6
1	1	250	negative		6
2	1	250	negative		6
3	1,2,3,4	250	negative		6
4	1	250	negative		6
5	2,3,4	250	negative		6
6	1	250	negative		6
7	1,2,3	250	negative		6
8	1,2,3	250	negative		6
10	1.2	250	negative		6
11	1.3	250	negative		6
12	1,2,3	250	negative		6
13	1,2,3	250	negative		6
14	1,2,3	250	negative		6
15	1	250	negative		6
16	1.2	250	negative		6
Plant ID	Flower	Total pollen	N of tetrads (1 tetrad=4 pollen grains)	% Tetrads	Day of sampling
3	1	250	10 (40)	0.16	7
3	3	250	8 (32)	0.128	7
7	2	250	25 (100)	0.4	7
9	2	202	14 (56)	0.277	7
9	3	250	5 (20)	0.08	7
11	1	250	20 (80)	0.32	7
11	4	250	21 (84)	0.336	7
12	2	158	9 (36)	0.227	7
13	1	250	5 (20)	0.08	7
13	2	250	50 (200)	0.8	7
13	13	250	57 (228)	0.912	7
16	2	250	13 (52)	0.208	7
1	1.2	250	negative		7
2	1 to 3	250	negative		7
3	2.4	250	negative		7
4	1 to 6	250	negative		7
5	1,2,3	250	negative		7
6	1 to 3	250	negative		7
7	1,3,4,5,6,7,8,9,10,11	250	negative		7
8	1,2,3	250	negative		7
9	1	250	negative		7
10	1 to 13	250	negative		7
10	12	<100	n/a		7
11	6	<100	n/a		7
11	2,3,5,7	250	negative		7
12	1,3,4,5,6,7	250	negative		7
13	4,5,6,7,8,11,12	250	negative		7
14	1,3,4,5,6,7	250	negative		7
14	2	<100	n/a		7
15	1	250	negative		7
16	1	250	negative		7
Plant ID	Flower	Total pollen	N of tetrads (1 tetrad=4 pollen grains)	% Tetrads	Day of sampling
2	2	250	3 (12)	0.048	8
3	3	250	8 (32)	0.128	8
3	4	250	10 (40)	0.16	8
3	5	250	11 (44)	0.176	8
5	4	170	3 (12)	0.0706	8
5	5	184	1 (4)	0.0217	8
6	7	146	4 (16)	0.11	8
7	10	225	7 (28)	0.1244	8
7	12	184	8 (32)	0.1739	8
8	6	250	28 (112)	0.449	8
10	13	250	14 (56)	0.224	8
11	1	250	5 (20)	0.08	8
11	5	175	5 (20)	0.1143	8
11	6	130	7 (28)	0.2154	8
11	10	213	11 (44)	0.2066	8
11	14	250	50 (200)	0.8	8
12	1	250	2 (8)	0.01	8
12	6	197	3 (12)	0.061	8
13	1	250	15 (60)	0.24	8
13	2	250	11 (44)	0.176	8
13	4	204	11 (44)	0.2157	8
13	3	167	10 (40)	0.23952	8
13	5	250	10 (40)	0.16	8
13	6	250	13 (52)	0.208	8
14	1	250	8 (32)	0.128	8
14	2	250	24 (96)	0.384	8
14	3	136	1 (4)	0.016	8
14	5	250	7 (28)	0.112	8
14	6	220	7 (28)	0.1273	8
14	10	163	12 (48)	0.2945	8
14	12	250	24 (96)	0.384	8
16	1	250	39 (156)	0.624	8
16	4	250	5 (20)	0.08	8
1	1 to 6	250	negative		8
2	1.3	250	negative		8
3	1.2	250	negative		8
4	1 to 10	250	negative		8
5	1,2,3,6,7	250	negative		8
6	1,2,3,4,5,6,8,9,10	250	negative		8
7	1,2,3,4,5,6,7,8,9,11	250	negative		8
8	1,2,3,4,5,7,8,9,10	250	negative		8
9	1,2,3	250	negative		8
10	1 to 12,14	250	negative		8
11	2,3,4,7,8,9,11,12,13,15,16	250	negative		8
12	2,3,4,5,7,8,9,10,11,12	250	negative		8
13	22 to 23	<100	n/a		8
13	7 to 21	250	negative		8
14	4,7,8,9,11	250	negative		8
15	1 to 3	250	negative		8
16	6	<100	n/a		8
16	2,3,5,6,7,8	250	negative		8
Plant ID	Flower	Total pollen	N of tetrads (1 tetrad=4 pollen grains)	% Tetrads	Day of sampling
3	1	250	33 (132)	0.528	9
3	2	250	1 (4)	0.016	9
3	4	250	14 (56)	0.224	9
3	5	250	12 (48)	0.192	9
3	7	250	16 (64)	0.256	9
4	3	250	15 (60)	0.24	9
5	2	250	9 (36)	0.144	9
6	8	150	10 (40)	0.2667	9
6	9	250	4 (16)	0.064	9
6	10	166	2 (8)	0.0482	9
6	12	187	3 (12)	0.0642	9
6	15	250	2 (8)	0.032	9
7	1	121	8 (32)	0.2645	9
7	4	250	13 (52)	0.208	9
10	12	250	6 (24)	0.096	9
11	1	250	35 (140)	0.56	9
11	2	250	5 (20)	0.08	9
11	5	181	21 (84)	0.464	9
11	7	250	9 (36)	0.144	9
11	11	250	20 (80)	0.32	9
12	7	250	2 (8)	0.032	9
12	9	250	9 (36)	0.144	9
13	9	250	5 (20)	0.08	9
14	2	250	11 (44)	0.176	9
14	4	250	3 (12)	0.048	9
14	5	250	20 (80)	0.32	9
14	7	250	4 (16)	0.064	9
14	9	250	9 (36)	0.144	9
1	1 to 8	250	negative		9
2	1 to 3	250	negative		9
3	3,6,8,10 to 14	250	negative		9
4	1,2,4 to 9	250	negative		9
5	1,3,4,5,6,7,8,9,10	250	negative		9
6	1,2,3,4,5,11,13,14	250	negative		9
7	2,3,5,9,10	250	negative		9
7	6,7,8,12,13	<100	n/a		9
8	1 to 7	250	negative		9
9	1 to 8	250	negative		9
10	1 to 11	250	negative		9
11	3,4,6,8,9,10,12	250	negative		9
12	1,2,3,4,8,10	250	negative		9
13	1 to 5, 7 to 10	250	negative		9
14	1.3	250	negative		9
14	6.8	<100	n/a		9
15	1	250	negative		9
16	1 to 11	250	negative		9
Plant ID	Flower	Total pollen	N of tetrads (1 tetrad=4 pollen grains)	% Tetrads	Day of sampling
3	3	250	5 (20)	0.08	10
3	5	250	1 (4)	0.016	10
3	11	235	12 (48)	0.2043	10
4	5	188	14 (56)	0.3	10
4	10	184	7 (24)	0.13	10
6	4	161	9 (36)	0.22	10
6	5	250	9 (36)	0.144	10
7	8	250	7 (28)	0.112	10
7	9	250	2 (8)	0.032	10
7	10	250	6 (24)	0.096	10
8	1	250	6 (24)	0.096	10
8	2	234	2 (8)	0.0342	10
8	8	250	7 (28)	0.112	10
9	10	179	5 (20)	0.08	10
10	13	250	16 (64)	0.256	10
11	1	250	20 (80)	0.32	10
11	10	250	30 (120)	0.48	10
12	4	250	14 (56)	0.22	10
12	5	250	9 (36)	0.14	10
12	7	172	2 (8)	0.0465	10
12	10	250	8 (32)	0.128	10
13	1	250	12 (48)	0.192	10
13	3	250	4 (16)	0.064	10
13	9	250	18 (72)	0.288	10
14	2	250	17 (68)	0.27	10
14	4	250	4 (16)	0.06	10
14	7	250	32 (128)	0.51	10
14	8	250	19 (76)	0.3	10
1	1 to 11	250	negative		10
2	1 to 8	250	negative		10
2	9	<100	n/a		10
3	1,2,6,7,8,9,10,12	250	negative
4	1 to 4, 7,8, 9, 11,12	250	Negative		10
4	6	<100	n/a		10
5	1 to 8, 10 to 15	250	negative		10
5	9	<100	n/a		10
6	1 to 3, 6 to 11	250	Negative		10
7	1 to 7, 11 and 14	250	Negative		10
8	3,4,5,6,7	250	negative		10
9	1 to 9, 11	250	negative		10
10	1	<100	n/a		10
10	2 to 12, 14 to 18	250	Negative		10
11	2 to 9, 11,12,13,14,15,16	250	Negative		10
12	1,2,3,6,8,9,10,12,13,14,16,18	250	Negative		10
13	2,4,5,6,8	250	negative		10
13	7	<100	n/a		10
14	1,3,5,6	250	negative		10
15	1 to 5	250	negative		10
16	1 to 11	250	negative		10
Plant ID	Flower	Total pollen	N of tetrads (1 tetrad=4 pollen grains)	% Tetrads	Day of sampling
2	1	250	17 (68)	0.272	11
3	5	250	24 (96)	0.384	11
3	6	250	5 (20)	0.08	11
3	10	250	15 (60)	0.24	11
3	18	250	7 (28)	0.112	11
4	2	250	22 (88)	0.352	11
4	6	221	3 (12)	0.0543	11
4	9	250	4 (16)	0.064	11
5	7	250	10 (40)	0.16	11
7	8	250	7 (28)	0.112	11
9	3	250	14 (56)	0.224	11
10	9	250	9 (36)	0.144	11
10	11	250	7 (28)	0.11	11
11	9	250	23 (92)	0.368	11
11	15	173	6 (24)	0.1387	11
12	5	250	9 (36)	0.144	11
12	8	171	10 (40)	0.2339	11
13	1	250	11 (44)	0.176	11
15	13	230	5 (20)	0.087	11
15	3	250	5 (20)	0.08	11
15	4	243	6 (24)	0.0988	11
16	1	250	9 (36)	0.14	11
16	4	250	5 (20)	0.08	11
16	12	250	4 (16)	0.06	11
16	14	250	12 (48)	0.19	11
1	1 to 11	250	negative		11
2	2 to 7	250	Negative		11
3	1 to 4, 7 to 9, 11 to 17	250	negative		11
4	1, 3 to 5, 7, 8,	250	negative		11
4	10	<100	n/a		11
4	11	<100	n/a		11
5	1 to 4, 10 to 13	250	Negative		11
5	5,6,7,8	<100	n/a		11
6	1 to 6	250	Negative		11
7	1 to 7, 9 to 15	250	negative		11
8	1 to 8	250	Negative		11
9	1 to 5	250	negative		11
10	1 to 8, 10	250	Negative		11
11	1 to 8, 10 to 14	250	Negative		11
12	1 to 4, 6 to 7, 9 to 18	250	Negative		11
13	2 to 4	250	Negative		11
15	1,2,7,8,9,10,11, 12	250	Negative		11
15	2021-05-06	<100	n/a		11
16	2,3,5,6,7,8,9,10,11,13	250	Negative		11
Plant ID	Flower	Total pollen	N of tetrads (1 tetrad=4 pollen grains)	% Tetrads	Day of sampling
2	3	174	9 (36)	0.21	12
4	1	193	9 (36)	0.19	12
4	3	250	7 (28)	0.11	12
5	11	250	11 (44)	0.18	12
6	3	250	4 (20)	0.08	12
6	7	250	7 (28)	0.11	12
6	9	250	13 (52)	0.21	12
6	10	250	4 (16)	0.06	12
6	14	250	4 (16)	0.06	12
8	1	244	5 (20)	0.08	12
11	1	250	17 (68)	0.27	12
11	3	250	4 (16)	0.06	12
11	8	250	9 (36)	0.14	12
11	11	250	17 (68)	0.27	12
11	9	250	14 (56)	0.22	12
12	7	188	16 (64)	0.34	12
14	2	250	11 (44)	0.18	12
16	1	250	3 (12)	0.05	12
16	2	250	8 (36)	0.14	12
16	7	181	8 (32)	0.18	12
1	1 to 11	250	Negative		12
2	1,2,4 to 15	250	negative		12
3	1 to 9	250	Negative		12
4	2,4,5	250	negative		12
5	1 to 10, 12	250	Negative		12
6	1,2,4,5,6,8,11 to 13	250	Negative		12
6	16	<100	n/a		12
8	2	250	Negative		12
10	1 to 6, 8 to 12	250	negative		12
10	7	<100	n/a		12
11	2,5,6,7,10,12,13,14,15,16,17	250	Negative		12
12	1 to 6, 8 to 12	250	negative		12
13	1 to 5	250	Negative		12
14	1,3,4	250	negative		12
15	1 to 3	250	Negative		12
15	4	<100	n/a		12
16	3 to 6, 8 to 14	250	Negative		12
Plant ID	Flower	Total pollen	N of tetrads (1 tetrad=4 pollen grains)	% Tetrads	Day of sampling
4	2	250	6 (24)	0.1	13
4	4	250	11 (44)	0.18	13
4	5	223	6 (24)	0.11	13
4	8	250	4 (16)	0.06	13
4	1	250	4 (16)	0.06	13
5	9	133	10 (40)	0.3	13
6	2	250	10 (40)	0.16	13
6	4	250	17 (68)	0.27	13
6	5	250	7 (28)	0.11	13
6	7	250	15 (60)	0.24	13
6	8	250	15 (60)	0.24	13
6	9	250	11 (44)	0.18	13
7	1	250	22 (88)	0.35	13
7	6	250	33 (132)	0.53	13
7	7	180	9 (36)	0.2	13
7	13	250	14 (56)	0.22	13
7	14	250	37 (148)	0.59	13
8	1	250	4 (16)	0.06	13
8	4	250	23 (92)	0.37	13
9	3	250	6 (24)	0.1	13
9	4	250	11 (44)	0.18	13
9	5	250	18 (54)	0.22	13
9	6	233	11 (44)	0.19	13
9	8	250	23 (92)	0.37	13
9	9	250	7 (28)	0.11	13
9	11	250	12 (48)	0.19	13
9	12	250	26 (104)	0.42	13
10	1	250	19 (76)	0.3	13
11	1	250	3 (12)	0.05	13
11	2	250	13 (52)	0.21	13
11	3	250	23 (92)	0.37	13
11	4	250	18 (54)	0.22	13
11	4	250	3 (12)	0.05	13
12	2	250	44 (176)	0.7	13
12	10	250	7 (28)	0.11	13
12	11	250	54 (216)	0.86	13
12	12	210	38 (152)	0.72	13
14	3	204	8 (32)	0.16	13
14	6	250	13 (52)	0.21	13
14	9	173	7 (28)	0.16	13
1	1 to 11	250	negative		13
2	1 to 7	250	negative		13
3	1 to 10	250	negative		13
4	1,3,6,7,9,10	250	negative		13
5	2,3,4,5,6,7,8,10,11,12,13	250	negative		13
6	1,3,6,10	250	negative		13
7	2,3,4,5,10,11,12	250	negative		13
7	8.9	<100	n/a		13
8	2,3,5,6,7	250	negative		13
9	1,2,7	250	negative		13
9	10	<100	n/a		13
10	2,6,7,8,9,10,11	250	negative		13
10	3,4,5	<100	n/a		13
11	6 to 9	250	negative		13
11	10	<100	n/a		13
12	3,4,5,6,7,8,9,13,14,15	250	negative		13
12	1	<100	n/a		13
13	1 to 5	250	negative		13
14	1, 2, 4, 5, 7, 8	250	negative		13
15	1.2	250	negative		13
